# Supplementary material for: A Computational Approach towards a Gene Regulatory Network for the Developing Nematostella vectensis Gut
Source: PLoS One. 2014 Jul 30;9(7):e103341. doi: 10.1371/journal.pone.0103341 (PMC4116165; doi:10.1371/journal.pone.0103341)
Supplement: Dataset S1 — List of analyzed gene expression images. (ZIP) [file pone.0103341.s001.zip]

Archive with 1 entries (1 files):
- finaldatasetS1.docx
